# Supplementary material for: Advances in the Analytical Determination and Toxicological Assessment of Dithiocarbamates and Their Hydrolysis Products in Fruits, Vegetables, and Cereals: Methodological Evolution, Challenges, and Future Directions
Source: Toxics. 2025 Sep 26;13(10):819. doi: 10.3390/toxics13100819 (PMC12567660; doi:10.3390/toxics13100819)
Supplement: Supplementary file 1 [file toxics-13-00819-s001.zip]

Archive with 1 entries (1 files):
- toxics-3847324-supplementary.pdf
